# Supplementary material for: Radiomic Analysis of Quantitative T2 Mapping and Conventional MRI in Predicting Histologic Grade of Bladder Cancer
Source: J Clin Med. 2023 Sep 11;12(18):5900. doi: 10.3390/jcm12185900 (PMC10531568; doi:10.3390/jcm12185900)
Supplement: Supplementary file 1 [file jcm-12-05900-s001.zip]

Archive with 1 entries (1 files):
- jcm-2501631-Supplementary.pdf
